# Supplementary material for: ABCG2 Genetic Variability in Drug Exposure and Toxicity: Implications for Clinical Practice
Source: Toxics. 2026 Apr 15;14(4):327. doi: 10.3390/toxics14040327 (PMC13120264; doi:10.3390/toxics14040327)
Supplement: Supplementary file 1 [file toxics-14-00327-s001.zip]

Archive with 1 entries (1 files):
- toxics-4202254-supplementary.pdf
